# Supplementary material for: The complexity, challenges and benefits of comparing two transporter classification systems in TCDB and Pfam
Source: Brief Bioinform. 2015 Jan 21;16(5):865–72. doi: 10.1093/bib/bbu053 (PMC4570203; doi:10.1093/bib/bbu053)
Supplement: Supplementary Data [file supp_bbu053_DUF-UPF-list.txt]

ID	DUF/UPF	TCDB	#cov res	#not cov res	%res coverage
Q9KN55	DUF879	3.A.23.1.1	587	2	99.6
P64883	DUF3186	1.B.50.1.1	313	1	99.6
P47054	DUF3414	1.I.1.1.1	1677	6	99.6
P59632	DUF3092	1.A.57.1.1	273	1	99.6
Q6EE16	DUF879	3.A.23.2.1	610	3	99.5
D4U1N3	DUF3186	1.B.50.1.2	295	2	99.3
B5LWZ8	DUF318	2.A.119.1.1	313	2	99.3
G2HDC3	DUF4063	1.E.33.1.3	108	1	99
C9XNU3	DUF3186	1.B.50.2.2	288	3	98.9
D2TWG5	DUF4063	1.E.33.1.2	76	1	98.7
P68606	DUF3753	1.G.11.1.1	72	1	98.6
Q93KS9	DUF1895	3.A.6.1.1	66	1	98.5
Q948Q9	DUF914	2.A.7.24.12	327	5	98.4
A8VTI4	DUF318	2.A.119.1.2	334	6	98.2
S0EUI6	DUF3186	1.B.50.1.3	284	5	98.2
Q3L890	DUF2910	2.A.116.1.1	266	6	97.7
O07802	DUF2910	2.A.116.1.2	231	6	97.4
O05449	DUF690	3.A.24.2.1	482	13	97.3
Q821X2	DUF1504	2.A.111.2.2	438	12	97.3
O69734	DUF690	3.A.24.1.1	467	13	97.2
H5SVY7	DUF1144	2.A.104.2.1	71	2	97.2
P65087	DUF2580	3.A.24.1.1	100	3	97
G0ENB6	DUF486	2.A.7.34.6	118	4	96.7
C7QK38	DUF2910	2.A.116.1.5	206	7	96.7
Q64X46	DUF486	2.A.7.34.3	118	4	96.7
C8VYW2	DUF3186	1.B.50.2.1	286	10	96.6
F5XJB6	DUF2910	2.A.116.1.4	214	9	95.9
Q11YS2	DUF486	2.A.7.34.5	119	5	95.9
O53933	DUF690	3.A.24.4.1	485	21	95.8
A8YQR9	DUF876	3.A.23.2.1	443	19	95.8
Q9KN51	DUF876	3.A.23.1.1	425	19	95.7
A9DHE6	DUF897	2.A.83.2.1	316	14	95.7
P54538	DUF939,DUF939_C	2.A.85.5.1	308	14	95.6
Q6LXR9	DUF486	2.A.7.34.4	107	5	95.5
C1D6W6	DUF486	2.A.7.34.1	108	5	95.5
Q65KE7	DUF2762	1.E.27.1.4	64	3	95.5
B7HXY3	DUF2910	2.A.116.3.3	208	10	95.4
P33055	DUF230	1.G.11.1.1	127	6	95.4
A8ANM6	DUF1144	2.A.104.1.1	142	7	95.3
K6W6C5	DUF2910	2.A.116.1.7	206	10	95.3
B0VUM9	DUF754	1.E.56.1.11	81	4	95.2
Q6M0K5	DUF606	2.A.7.21.3	140	7	95.2
D8EPC3	DUF940	1.B.14.16.4	665	33	95.2
P73953	DUF897	2.A.83.1.1	356	18	95.1
G8WDN2	DUF606	2.A.7.21.5	137	7	95.1
Q15HU4	DUF457	3.A.7.14.2	156	8	95.1
H2K1T5	DUF2910	2.A.116.1.3	214	11	95.1
P77307	UPF0014	3.A.1.139.2	246	13	94.9
C9RBX1	DUF360	1.E.40.4.1	109	6	94.7
A6DUG7	DUF4137	2.A.93.1.5	304	18	94.4
A8YQS0	DUF2077	3.A.23.2.1	204	12	94.4
F8AGU2	UPF0104	4.D.2.2.2	311	19	94.2
Q18K19	DUF1119	1.A.54.2.1	319	20	94.1
S5JA85	DUF940	1.B.14.16.9	688	44	93.9
B3ERI9	DUF4289	1.B.14.15.3	593	38	93.9
Q87T55	DUF940	1.B.14.16.10	688	44	93.9
K9P2A6	DUF2910	2.A.116.2.1	214	14	93.8
D8NRI0	DUF360	1.E.40.3.2	106	7	93.8
Q2LWK9	DUF940	1.B.14.16.7	646	44	93.6
H2BD74	DUF754	1.E.56.1.7	88	6	93.6
K2REU1	DUF2910	2.A.116.1.6	217	15	93.5
F9LXW4	DUF3816	2.A.87.2.3	175	12	93.5
O43715	UPF0203,UPF0203	1.A.9.1.1	71	5	93.4
Q7TUV9	DUF2910	2.A.116.2.2	214	15	93.4
A5I0E4	DUF3816	2.A.88.4.2	151	11	93.2
P0AFI9	UPF0118	2.A.86.1.1	329	24	93.2
P76111	DUF606	2.A.7.21.2	139	10	93.2
O34991	UPF0118	2.A.86.1.9	346	25	93.2
E5FFI1	DUF754	1.E.56.1.9	82	6	93.1
E8UXU2	DUF486	2.A.7.34.7	108	8	93.1
P39836	DUF4137	2.A.93.1.4	309	23	93
Q11NP8	DUF1597	1.B.66.1.2	376	28	93
E0NY51	UPF0104	4.D.2.1.4	303	23	92.9
G8LS65	DUF4289	1.B.14.15.7	577	44	92.9
D5ESR8	DUF4289	1.B.14.15.2	720	56	92.7
D5EIV9	DUF1597	1.B.66.1.8	333	26	92.7
G4R961	DUF1144	2.A.104.1.2	138	11	92.6
F7YJH3	DUF940	1.B.14.16.8	682	54	92.6
Q3M4B3	DUF360	1.E.40.2.3	112	9	92.5
E5Y2I3	DUF4063	1.E.33.1.4	110	9	92.4
F2KRG7	UPF0104	4.D.2.1.3	305	25	92.4
Q4FMH8	DUF3442	1.B.54.1.4	269	22	92.4
A6VIJ1	DUF318	2.A.119.1.3	294	24	92.4
F8KVC6	DUF940	1.B.14.16.5	662	54	92.4
E1VTI0	DUF2910	2.A.116.3.1	240	20	92.3
Q6EE21	DUF770	3.A.23.2.1	158	13	92.3
K4ID81	DUF4289	1.B.14.15.1	605	50	92.3
D3EWM9	DUF3816	2.A.87.1.3	167	14	92.2
Q5UXW9	UPF0104	4.D.2.2.1	317	27	92.1
P0AFS5	UPF0118	2.A.86.1.4	317	27	92.1
F8FLY5	UPF0118	2.A.86.1.11	329	28	92.1
E1IDW6	UPF0104	4.D.2.5.2	314	27	92
Q6MF32	DUF940	1.B.14.16.1	662	58	91.9
O58952	DUF2074	3.A.1.128.6	444	39	91.9
O53688	DUF690	3.A.24.3.1	494	44	91.8
A4I0H4	UPF0546	2.A.7.32.5	111	10	91.7
Q3SAW5	DUF606,DUF606	2.A.7.21.4	281	26	91.5
B0RV55	DUF486	2.A.7.34.2	107	10	91.4
D5MY22	DUF2762	1.E.27.1.2	64	6	91.4
A8FGN0	DUF2762	1.E.27.1.1	64	6	91.4
Q1RN04	DUF3816	2.A.87.1.1	188	18	91.2
Q9MBZ4	DUF754	1.E.56.1.5	83	8	91.2
G8TQP6	DUF4289	1.B.14.15.4	626	61	91.1
Q38XE8	DUF3816	2.A.88.6.1	165	16	91.1
E0QJ98	UPF0104	4.D.2.1.5	317	31	91
H9UM46	UPF0014	3.A.1.139.3	244	24	91
M6CZ76	DUF1597	1.B.66.1.4	482	48	90.9
Q87R31	DUF3897	1.B.48.5.1	178	18	90.8
P0AGM0	UPF0118	2.A.86.1.2	317	32	90.8
Q1DFX8	DUF1597	1.B.66.1.5	333	34	90.7
Q54ZG7	UPF0546	2.A.7.32.3	116	12	90.6
O32095	UPF0118	2.A.86.1.8	334	35	90.5
Q9ZUT3	UPF0014	3.A.1.139.4	247	26	90.4
J7LI01	DUF2910	2.A.116.3.2	207	22	90.3
Q12TG6	UPF0104	4.D.2.1.1	309	33	90.3
A1EBT3	DUF3374	5.B.5.2.1	732	79	90.2
Q03YI6	DUF3816	2.A.87.2.4	184	20	90.1
Q8IXU6	DUF914	2.A.7.24.10	337	37	90.1
P50726	DUF3816,DUF3816	2.A.87.2.1	171	19	90
K0J6Q4	DUF360	1.E.40.3.4	108	12	90
B8G562	UPF0104	4.D.2.5.1	313	35	89.9
Q6YQR5	DUF3816	2.A.88.7.1	204	23	89.8
B1LE48	UPF0118	2.A.86.2.1	332	38	89.7
A2SSY9	UPF0104	4.D.2.1.2	311	36	89.6
O53656	UPF0118	2.A.86.1.7	328	39	89.3
K7PKN9	DUF754	1.E.56.1.3	83	10	89.2
F4M9F3	DUF754	1.E.56.1.6	83	10	89.2
G6FZ36	DUF360	1.E.40.2.1	108	13	89.2
D3RB48	DUF754	1.E.56.1.4	83	10	89.2
F5UH63	DUF360	1.E.40.2.2	108	13	89.2
Q2SD94	DUF2320	1.B.66.3.2	382	46	89.2
M4K1R4	DUF754	1.E.56.1.10	82	10	89.1
Q6EE15	DUF1305	3.A.23.2.1	304	37	89.1
Q9KN54	DUF1305	3.A.23.1.1	301	37	89
B8I848	DUF2910	2.A.116.3.4	211	26	89
Q8F0F1	DUF360	1.E.40.3.6	114	14	89
A5HZT9	DUF2762	1.E.27.1.3	71	9	88.7
Q01XV6	UPF0546	2.A.7.33.1	103	13	88.7
Q5ZYD0	DUF3773	3.A.7.9.1	101	13	88.5
q59uq7	DUF4137	2.A.93.1.7	363	48	88.3
C1DBL0	DUF754	1.E.56.1.8	83	11	88.2
D2ARG4	UPF0104	4.D.2.3.1	311	42	88.1
P0AAQ6	DUF1428	3.A.5.1.1	103	14	88
F8FEL2	DUF360	1.E.40.4.2	103	14	88
Q0GE19	DUF4137	2.A.93.1.1	315	43	87.9
A2SSB1	DUF161,DUF161	2.A.115.2.10	189	26	87.9
D6CN32	DUF1597	1.B.66.1.3	326	45	87.8
E5AN59	DUF360	1.E.40.3.1	106	15	87.6
C9XJW8	UPF0104	4.D.2.1.7	315	45	87.5
C7MZS5	DUF1469	1.E.34.1.2	120	17	87.5
Q4TT81	UPF0546	2.A.7.32.2	111	16	87.4
Q9X1G6	DUF3816	3.A.1.25.5	160	23	87.4
Q04454	UPF0118	2.A.86.1.3	336	49	87.2
H2CHC3	UPF0016	2.A.106.3.1	77	12	86.5
Q8XGV9	DUF3816	3.A.1.28.1	166	26	86.4
P75770	UPF0104	4.D.2.4.3	275	43	86.4
H8I7G4	DUF2074	3.A.1.147.9	482	76	86.3
A1SUT6	DUF940	1.B.14.16.3	594	95	86.2
Q1ZRT3	DUF940	1.B.14.16.6	619	99	86.2
Q5W7C1	UPF0014	3.A.1.139.1	245	40	85.9
Q1PUL0	DUF1597	1.B.66.1.6	362	60	85.7
E3REF2	UPF0546	2.A.7.32.4	156	26	85.7
Q6EE20	DUF877	3.A.23.2.1	424	71	85.6
Q6MMB9	UPF0016	2.A.106.3.2	77	13	85.5
H2D0G3	DUF754	1.E.56.1.1	87	15	85.2
E5V157	DUF360	1.E.40.3.5	109	19	85.1
C9RH03	DUF475	2.A.109.3.1	290	51	85
E8UAP7	DUF606	2.A.7.21.6	135	24	84.9
B0SC23	DUF1597	1.B.66.1.7	358	64	84.8
K4PA82	DUF754	1.E.56.1.12	89	16	84.7
H7CZV2	DUF360	1.E.40.4.3	103	19	84.4
Q1DBZ0	UPF0118	2.A.86.2.2	333	62	84.3
Q03S56	DUF3816	3.A.1.26.9	149	28	84.1
A9BGZ5	DUF2074	3.A.1.128.5	447	84	84.1
Q3B5D9	DUF3442	1.B.54.2.1	253	49	83.7
C0QYK9	DUF161,DUF161	2.A.115.2.8	185	37	83.3
Q9S413	DUF4198	3.A.1.22.1	190	38	83.3
Q7WYU0	DUF95	3.A.1.112.7	154	31	83.2
T0QME2	DUF2628	1.E.55.2.3	110	23	82.7
S1GB50	DUF2628	1.E.55.2.4	104	22	82.5
E6V6R4	UPF0104	4.D.2.4.2	276	59	82.3
Q5T1Q4	DUF914	2.A.7.24.9	336	72	82.3
F6FW65	DUF606,DUF606	2.A.7.21.7	277	62	81.7
Q6EE19	DUF796	3.A.23.2.1	133	30	81.5
Q5M614	DUF3816	3.A.1.25.6	171	40	81
H6R4F8	DUF1469	1.E.34.1.1	106	25	80.9
P39803	DUF161,DUF161,DUF2179	2.A.115.1.1	226	54	80.7
I0AIM1	DUF2899,DUF2899	2.A.119.3.2	226	54	80.7
R9KWU8	DUF2899,DUF2899	2.A.119.2.2	254	62	80.3
B9MIH1	UPF0016,UPF0016	2.A.106.1.4	154	38	80.2
Q9KN50	DUF2077	3.A.23.1.1	206	51	80.1
A4PCI0	DUF330	3.A.1.27.1	162	40	80.1
Q9KN47	DUF3121	3.A.23.1.1	182	45	80.1
B6JEB4	DUF2320	1.B.66.3.3	376	94	80
Q31A57	DUF3442	1.B.54.1.7	297	75	79.8
I7MT28	UPF0126,UPF0126	1.A.62.2.2	162	42	79.4
I7A424	DUF4289	1.B.14.15.5	498	129	79.4
Q57UU3	DUF914,DUF914	2.A.7.24.13	331	87	79.1
P94357	DUF161,DUF161,DUF2179	2.A.115.1.2	220	58	79.1
C0C4M2	DUF2899,DUF2899	2.A.119.2.1	224	59	79.1
Q8U104	DUF4040	3.D.1.4.1	76	20	79.1
K2SWQ8	DUF2628	1.E.55.2.1	112	30	78.8
Q981D4	UPF0126,UPF0126	1.A.62.3.1	161	44	78.5
B1JT35	DUF754	1.E.56.1.2	83	23	78.3
G0PPC8	UPF0016,UPF0016	2.A.106.1.2	151	43	77.8
Q3IS50	UPF0118	2.A.86.2.3	322	92	77.7
F8FTA7	DUF2628	1.E.55.2.2	111	32	77.6
Q6DG19	DUF791	2.A.1.40.1	373	108	77.5
Q1DBY8	DUF1212,DUF3815	2.A.79.1.2	321	94	77.3
Q2KCS0	DUF161,DUF161	2.A.115.1.3	162	48	77.1
I0AGB1	DUF4289	1.B.14.15.6	500	150	76.9
Q28E13	DUF791	2.A.1.40.3	348	104	76.9
C8X4B7	DUF161,DUF161,DUF2179	2.A.115.1.5	221	68	76.4
Q5R542	DUF791	2.A.1.40.2	344	106	76.4
Q4WUA9	DUF914	2.A.7.24.11	331	104	76
Q3SF27	DUF2320,DUF2320	1.B.66.5.1	388	123	75.9
A6AW26	DUF2899	2.A.119.3.1	307	97	75.9
Q9R2H1	DUF3625	3.A.7.10.1	248	79	75.8
O53655	UPF0104	4.D.2.4.1	312	100	75.7
Q54V96	DUF1632	2.A.7.8.2	271	87	75.6
L1JZ11	DUF486	2.A.7.34.9	110	36	75.3
H1HDR4	DUF1212	2.A.79.1.4	190	62	75.3
Q10000	DUF1632	2.A.7.8.1	259	86	75
A0M015	UPF0126,UPF0126	1.A.62.2.1	161	54	74.8
Q9RKM3	UPF0126,UPF0126	1.A.62.3.2	162	56	74.3
G7U9U2	DUF1212,DUF3815	2.A.79.1.3	327	113	74.3
I8GTD0	DUF2628	1.E.55.2.5	106	37	74.1
B9JS50	DUF2320	1.B.66.3.4	374	131	74
Q7UFT8	DUF1597	1.B.66.1.1	331	116	74
B1ZV22	DUF360	1.E.40.3.3	107	38	73.7
D5ADJ3	UPF0060	2.A.7.26.3	107	38	73.7
A5GRI1	DUF3442	1.B.54.3.1	321	115	73.6
I0JS30	DUF204,DUF204	2.A.107.1.3	131	47	73.5
F1BYM0	DUF3092	1.A.57.1.2	183	66	73.4
Q9RT90	DUF161,DUF161	2.A.115.2.15	163	59	73.4
P52876	UPF0016,UPF0016	2.A.106.1.1	151	55	73.3
Q4VSJ2	DUF606	2.A.7.21.1	140	51	73.2
Q7CMG6	DUF916,DUF3324	3.A.7.13.1	263	98	72.8
D5CT34	DUF4063	1.E.33.1.6	63	24	72.4
E4RIT5	DUF204,DUF204	2.A.107.2.1	136	52	72.3
L0H127	DUF2320,DUF2320	1.B.66.4.1	293	112	72.3
O27840	DUF204,DUF204	2.A.107.1.2	133	51	72.2
A8F6Z4	DUF2074	3.A.1.128.4	368	141	72.2
Q5KY59	UPF0060	2.A.7.26.5	75	29	72.1
Q6N6R6	DUF1212	2.A.79.2.2	193	75	72
D5ANG7	DUF3154	1.E.54.1.1	117	47	71.3
Q3ASG5	UPF0016,UPF0016	2.A.106.1.3	152	61	71.3
P76264	DUF204,DUF204	2.A.107.1.1	133	55	70.7
Q8WY98	UPF0546	2.A.7.32.1	116	48	70.7
D5CUC3	DUF4063	1.E.33.1.1	67	28	70.5
M4RBP1	DUF560	1.B.24.1.5	291	124	70.1
Q7NZZ5	DUF940	1.B.14.16.2	665	288	69.7
Q8FA71	DUF1212	2.A.79.2.1	192	85	69.3
Q8PYW4	UPF0060	2.A.7.26.6	65	29	69.1
S7PTY2	DUF2422,DUF2421	2.A.85.3.5	717	323	68.9
M1NFD0	DUF2320	1.B.66.3.1	325	149	68.5
H5TII5	DUF1469	1.E.34.1.3	118	55	68.2
A5GWU2	DUF3442	1.B.54.3.2	291	137	67.9
Q54LT0	DUF607	1.A.77.1.4	186	89	67.6
C7NLF6	DUF161,DUF161	2.A.115.2.6	161	77	67.6
C8NAW3	DUF4063	1.E.33.1.5	62	30	67.3
D1QCY9	UPF0104,DUF2156	2.A.1.3.35	566	274	67.3
Q79VD1	DUF1212,DUF3815	2.A.79.1.1	329	160	67.2
Q5ZYC2	DUF3625	3.A.7.9.1	240	121	66.4
Q8TJ52	UPF0060	2.A.7.26.2	103	52	66.4
D1F3T8	UPF0104,DUF2156	2.A.1.3.42	579	293	66.3
B9XK47	DUF1597	1.B.3.1.12	296	151	66.2
Q83XH0	DUF1113,DUF1113	3.A.1.121.4	237	123	65.8
Q8PW04	DUF165	2.A.88.8.4	150	79	65.5
B3WJF3	DUF165	2.A.88.8.6	144	77	65.1
P54163	DUF165	2.A.88.8.2	148	81	64.6
G4P330	DUF165	2.A.88.8.3	148	81	64.6
S9R2U3	DUF3154	1.E.54.1.4	116	65	64
Q9NWR8	DUF607	1.A.77.1.12	214	122	63.6
D0LXF9	DUF3373,DUF3373	1.B.60.1.9	349	201	63.4
D3QD12	DUF165	2.A.88.8.1	148	86	63.2
Q0S7K2	DUF3407	3.A.1.27.4	246	145	62.9
P0C187	DUF3814	3.D.2.2.1	87	52	62.5
Q21E41	DUF3154	1.E.54.1.3	116	70	62.3
L8Q2C2	DUF204,DUF204	2.A.107.3.1	131	79	62.3
M0LB15	UPF0016,UPF0016	2.A.106.4.1	146	89	62.1
A1BIL6	DUF607	1.A.77.1.10	219	136	61.6
B2FPS5	DUF165	2.A.88.8.5	160	101	61.3
Q3UMR5	DUF607	1.A.77.1.1	214	136	61.1
E6S8S0	DUF1469	1.E.34.1.4	119	76	61
E9BBC3	DUF607	1.A.77.1.14	181	116	60.9
E0DTC9	DUF161,DUF161	2.A.115.1.4	164	106	60.7
Q9KXJ5	DUF3816	3.A.1.32.1	171	112	60.4
R1CVI4	DUF486	2.A.7.34.8	108	71	60.3
H6SIV8	DUF3154	1.E.54.1.2	117	78	60
D0A5S5	DUF607	1.A.77.1.7	183	124	59.6
L7LGX2	DUF2746	1.E.57.1.5	77	52	59.6
H2IWN4	DUF1597	1.B.26.2.2	232	160	59.1
G4FVE2	DUF4063	1.E.33.1.7	63	44	58.8
A8J6W0	DUF607	1.A.77.1.3	175	125	58.3
A0E7U6	DUF607	1.A.77.1.8	202	150	57.3
B9M6J4	DUF560	1.B.55.2.3	282	210	57.3
I7M0N6	DUF607	1.A.77.1.15	204	158	56.3
Q6AH54	DUF2746	1.E.57.1.3	62	48	56.3
Q54E05	DUF914	2.A.7.24.2	263	208	55.8
69938056	DUF4137	2.A.93.1.3	309	247	55.5
H6SNZ7	DUF3154	1.E.54.1.5	98	79	55.3
A9T501	UPF0060	2.A.7.26.4	107	90	54.3
P38301	UPF0016,UPF0016	2.A.106.2.3	152	128	54.2
J5PL79	DUF4463,DUF221,DUF3779	1.A.17.5.8	516	441	53.9
Q10320	UPF0016,UPF0016	2.A.106.2.4	152	135	52.9
Q1A0I5	DUF2746	1.E.57.1.2	57	51	52.7
Q12252	DUF4463,DUF221,DUF3779	1.A.17.5.6	521	470	52.5
Q97GE9	DUF3816	2.A.88.11.1	137	125	52.2
F2KQZ0	UPF0104	4.D.2.1.6	281	257	52.2
P18409	DUF3722	1.B.33.3.1	257	236	52.1
I0ANG2	DUF1597	1.B.67.1.5	188	177	51.5
E5Y3Y1	UPF0104	2.A.1.3.45	277	260	51.5
F1QQF4	DUF4463,DUF221	1.A.17.5.2	415	401	50.8
C9VRY8	UPF0118	2.A.86.1.5	333	325	50.6
A5EHQ1	DUF1551	1.B.57.3.1	217	213	50.4
Q1PE15	DUF607	1.A.77.1.2	170	168	50.2
F8E6J5	DUF3373	1.B.60.1.6	605	605	50
P76169	UPF0060	2.A.7.26.1	108	108	50
Q3T4M7	DUF2881	1.K.2.1.1	54	54	50
A6DB68	DUF3373	1.B.60.1.8	488	488	50
B3E4B3	DUF3373	1.B.60.1.4	575	575	50
Q2IPL5	DUF3373	1.B.60.1.7	488	488	50
Q5T3F8	DUF4463,DUF221	1.A.17.5.3	416	416	50
Q0P986	DUF3373	1.B.60.1.1	473	473	50
Q21SB8	DUF3373	1.B.60.1.5	589	589	50
Q9F206	DUF1504	2.A.111.2.1	428	428	50
E8RCF8	DUF3373	1.B.60.1.2	517	517	50
A6WII8	DUF3373	1.B.60.1.3	574	574	50
A3P2V6	DUF3138	1.B.66.1.9	524	524	50
I6YUR6	DUF1597	1.B.67.1.4	181	183	49.7
K0YNF2	DUF2746	1.E.57.1.6	78	79	49.6
Q9SY14	DUF4463,DUF221	1.A.17.5.9	389	396	49.5
Q0S7K1	DUF3407	3.A.1.27.4	164	174	48.5
G2Y513	DUF4463,DUF221	1.A.17.5.5	411	442	48.1
C4Z6U8	DUF161	2.A.115.2.9	114	124	47.8
P52875	UPF0016,UPF0016	2.A.106.2.1	151	172	46.7
Q9HC07	UPF0016,UPF0016	2.A.106.2.2	151	173	46.6
M2VTE1	UPF0118	2.A.86.1.10	233	269	46.4
P64534	DUF3315	2.A.113.1.1	52	60	46.4
Q9G046	DUF2746	1.E.57.1.1	57	67	45.9
E7KWU4	DUF607	1.A.77.1.6	162	193	45.6
D6CYH4	DUF3897	1.B.48.2.5	125	150	45.4
A6UFR0	DUF1236	1.C.27.1.3	63	76	45.3
D3LPG3	UPF0118	2.A.86.1.6	323	405	44.3
Q8ZP78	DUF3442	1.B.54.1.8	287	373	43.4
Q9LYM5	DUF4137	2.A.93.1.2	144	197	42.2
D4K897	DUF161	2.A.115.2.12	86	126	40.5
C0P3K9	DUF221	1.A.17.5.1	283	420	40.2
P71083	DUF939	2.A.85.4.2	142	211	40.2
D3FUL0	DUF161	2.A.115.2.2	82	122	40.1
Q184R6	DUF161	2.A.115.2.13	82	123	40
Q86H82	DUF900	1.A.77.4.2	285	432	39.7
Q8N357	DUF914	2.A.7.12.13	146	225	39.3
P14693	DUF2731	1.B.33.3.1	129	200	39.2
D4YEF0	DUF939	2.A.85.4.1	142	223	38.9
C7G3J5	DUF4040	2.A.63.2.1	75	118	38.8
P07611	DUF230	1.G.11.1.1	132	208	38.8
O53781	UPF0104	2.A.1.3.41	306	489	38.4
Q07798	DUF221	1.A.17.5.7	329	539	37.9
E0U2C9	DUF161	2.A.115.2.1	81	134	37.6
B7HXR7	DUF161	2.A.115.2.5	83	138	37.5
Q47Q85	DUF161	2.A.115.2.7	81	143	36.1
C4M7K7	DUF900	1.A.77.4.3	233	411	36.1
Q21EL5	DUF3526	3.A.1.132.11	172	306	35.9
C8Z8B0	DUF2422	2.A.85.3.3	435	784	35.6
Q01E11	DUF4137	2.A.93.1.6	331	597	35.6
Q21EL6	DUF3526	3.A.1.132.11	147	270	35.2
Q010B9	DUF572	2.A.1.82.2	291	534	35.2
Q9AET9	DUF1975	3.A.5.10.1	185	341	35.1
M2Y797	DUF900	1.A.77.4.1	277	533	34.1
Q7NL23	DUF3526	3.A.1.132.10	160	312	33.8
Q9RD81	DUF939	2.A.85.9.1	141	278	33.6
L8GZA7	DUF221	1.A.17.5.4	327	651	33.4
Q9SFT8	DUF914	2.A.7.24.4	145	293	33.1
Q7S4I4	DUF607	1.A.77.1.5	158	335	32
A9V8N9	DUF607	1.A.77.1.13	211	447	32
P76481	DUF3520	1.A.13.2.3	180	395	31.3
Q41010	DUF3406	3.A.9.1.1	275	604	31.2
C6B766	UPF0016	2.A.108.3.2	77	173	30.8
Q7NL24	DUF3526	3.A.1.132.10	150	344	30.3
Q66S17	DUF3421	1.C.4.6.1	109	255	29.9
D8PEM7	DUF560	1.B.55.2.2	166	389	29.9
P43261	DUF3442	1.B.54.1.1	279	655	29.8
Q10495	DUF2422	2.A.85.3.1	288	689	29.4
Q9PKM8	DUF3491	1.C.57.2.2	954	2301	29.3
P11922	DUF3442	1.B.54.1.2	282	703	28.6
O82916	DUF3491	1.C.57.2.1	906	2263	28.5
A3RZV8	DUF3492	2.A.66.6.2	281	705	28.4
O53696	DUF2984	3.A.24.3.1	91	240	27.4
E0HYB9	DUF2179	2.A.115.1.6	53	141	27.3
A7BAX2	DUF2232	3.A.1.26.3	194	517	27.2
A9BEW3	DUF2179	2.A.115.1.8	52	144	26.5
F1KQU6	DUF3595	1.A.75.1.7	430	1192	26.5
F2N2Z6	UPF0104	3.A.3.4.3	306	876	25.8
P21628	DUF3382	3.A.1.4.8	105	312	25.1
C7RGN6	DUF4161	2.A.114.1.2	120	364	24.7
C1DHA2	UPF0104	3.A.3.4.4	294	901	24.6
Q8XME6	DUF4161	2.A.114.1.4	117	366	24.2
P22729	DUF3382	3.A.1.4.1	102	323	24
E1IBA3	DUF95	3.A.1.144.4	180	571	23.9
C9RK24	DUF4161	2.A.114.1.6	122	389	23.8
A7I6E8	DUF2179	2.A.115.1.7	53	169	23.8
F6DF77	DUF1228	2.A.1.51.3	84	271	23.6
O53946	DUF2984	3.A.24.4.1	95	311	23.3
A3ZQR0	DUF560	1.B.55.2.1	136	468	22.5
Q8DQ40	DUF4131	3.A.11.1.2	165	581	22.1
Q5JIF7	DUF4161	2.A.114.1.3	128	451	22.1
D6IHN4	DUF1228	2.A.1.51.2	87	305	22.1
Q11Z39	DUF607	1.A.77.1.9	169	597	22
A6XWX0	DUF4131	3.A.11.2.3	162	590	21.5
P39695	DUF4131	3.A.11.1.1	163	613	21
B9KGJ3	DUF3442	1.B.54.1.6	303	1156	20.7
Q4FED0	DUF3442	1.B.54.1.3	269	1036	20.6
O05462	DUF2984	3.A.24.1.1	93	369	20.1
P54281	DUF1973	1.A.13.1.1	181	722	20
P44408	DUF4131	3.A.11.2.2	158	630	20
Q14CN2	DUF1973	1.A.13.1.2	177	742	19.2
F7IYU6	DUF1973	1.A.13.1.3	180	760	19.1
Q0P9Y2	DUF4161	2.A.114.1.5	133	570	18.9
P15078	DUF4161	2.A.114.1.1	133	568	18.9
B3LHA7	DUF2421	2.A.85.3.2	213	912	18.9
Q9UK17	DUF3399	1.A.1.2.19	123	532	18.7
Q5H8A6	DUF1012	1.A.1.23.2	158	695	18.5
L0DJM9	DUF4161	2.A.114.1.8	127	577	18
Q4VY51	DUF1012	1.A.1.23.1	158	736	17.6
O05459	DUF2984	3.A.24.2.1	94	443	17.5
Q4E330	DUF3595	1.A.75.1.6	474	2250	17.4
Q5H8A5	DUF1012	1.A.1.23.3	158	759	17.2
K8ITE0	DUF4117	3.A.12.1.3	159	789	16.7
P07001	DUF3814	3.D.2.1.1	85	425	16.6
Q9NZV8	DUF3399	1.A.1.2.5	103	527	16.3
Q92508	DUF3595	1.A.75.1.1	411	2110	16.3
A0EF36	DUF3595	1.A.75.1.5	411	2133	16.1
F4IN58	DUF3595	1.A.75.1.4	394	2068	16
Q9VLS3	DUF3595	1.A.75.1.3	434	2326	15.7
B2ZXD5	DUF3735	1.A.38.1.1	71	384	15.6
Q8IWT6	DUF3733,DUF3733	1.A.25.3.1	125	685	15.4
I0I4L7	DUF360	1.E.40.5.1	111	609	15.4
Q9H5I5	DUF3595	1.A.75.1.2	412	2340	14.9
Q7W286	DUF3442	1.B.54.1.5	290	1647	14.9
A9WIT9	DUF1355	1.A.13.3.1	125	780	13.8
P90670	DUF3451	1.A.1.10.2	274	1719	13.7
P46889	DUF4117	3.A.12.1.2	173	1156	13
Q74I62	DUF3744	3.A.1.29.1	75	498	13
Q5ZYB4	DUF1215	3.A.7.9.1	125	848	12.8
Q5EPC7	DUF1528	3.A.7.11.1	105	745	12.3
Q64VG5	DUF4480	1.B.14.6.8	84	625	11.8
P35498	DUF3451	1.A.1.10.7	236	1773	11.7
Q15858	DUF3451	1.A.1.10.5	233	1755	11.7
Q9UQD0	DUF3451	1.A.1.10.8	229	1751	11.5
O01307	DUF3451	1.A.1.10.10	229	1802	11.2
A5ZGZ4	DUF4480	1.B.14.6.5	89	703	11.2
Q9SCF5	DUF3354	1.A.1.4.2	71	558	11.2
Q99250	DUF3451	1.A.1.10.12	223	1782	11.1
P92960	DUF3354	1.A.1.4.9	74	588	11.1
Q5SGW2	DUF4131	3.A.11.1.3	75	602	11
H6L5X3	DUF4480	1.B.14.6.12	86	689	11
C6XVY5	DUF4480	1.B.14.6.7	87	705	10.9
A3UAU5	DUF4480	1.B.14.6.9	87	741	10.5
Q86D77	DUF3451	1.A.1.10.11	230	1985	10.3
Q9KN45	DUF1215	3.A.23.1.1	122	1059	10.3
Q14524	DUF3451	1.A.1.10.3	208	1808	10.3
F9YSZ3	DUF4480	1.B.14.6.10	84	751	10
Q39128	DUF3354	1.A.1.4.7	66	611	9.7
Q8VX27	DUF3354	1.A.1.4.3	72	685	9.5
Q6VV67	DUF427	2.A.6.2.23	51	481	9.5
P17971	DUF3399	1.A.1.2.3	46	444	9.3
Q38849	DUF3354	1.A.1.4.6	66	642	9.3
Q38898	DUF3354	1.A.1.4.6	75	727	9.3
Q94A76	DUF3354	1.A.1.4.4	76	744	9.2
Q9K2S2	DUF4040	2.A.63.1.4	70	731	8.7
Q9ZNG6	DUF4040	2.A.63.1.3	70	731	8.7
Q7AJV8	DUF4040	2.A.63.1.2	70	734	8.7
Q9M8S6	DUF3354	1.A.1.4.5	72	756	8.6
G0LBU8	DUF4480	1.B.14.6.11	83	893	8.5
Q07600	DUF3814	3.D.2.4.1	87	936	8.5
P11024	DUF3814	3.D.2.3.1	89	997	8.1
Q38998	DUF3354	1.A.1.4.1	67	790	7.8
Q45780	DUF4480	1.B.14.6.1	80	958	7.7
E9AL43	DUF3735	1.A.38.2.1	63	763	7.6
P08956	DUF4145	3.A.17.1.1	90	1080	7.6
Q6UKY6	DUF1982	3.D.1.6.4	55	678	7.5
A5PH36	DUF3354	1.A.1.4.10	70	874	7.4
P15690	DUF1982	3.D.1.6.1	54	673	7.4
Q8GXE6	DUF3354	1.A.1.4.8	66	822	7.4
P08104	DUF3451	1.A.1.10.1	143	1808	7.3
Q93TH9	DUF4480	1.B.14.6.2	83	1042	7.3
Q52978	DUF4040	2.A.63.1.1	72	927	7.2
P24918	DUF1982	3.D.1.6.2	53	691	7.1
P42839	DUF307	2.A.19.7.1	60	848	6.6
P29915	DUF1982	3.D.1.2.1	44	629	6.5
Q9FGI6	DUF1982	3.D.1.6.3	48	700	6.4
Q96662	DUF3409	1.A.53.1.5	56	3851	1.4
Q9YS30	DUF3409	1.A.53.1.4	56	3842	1.4
