# Supplementary material for: The complexity, challenges and benefits of comparing two transporter classification systems in TCDB and Pfam
Source: Brief Bioinform. 2015 Jan 21;16(5):865–72. doi: 10.1093/bib/bbu053 (PMC4570203; doi:10.1093/bib/bbu053)
Supplement: Supplementary Data [file supp_bbu053_TCDB-for-Pfam.xlsx]

## Sheet: TCDB-list-for-Pfam
UniProtKB sequence accession number	# of hits after one jackhmmer iteration	# of hits after two jackhmmer iterations
G1WGA3	13	646
G4G4E5	100	197
Q52053	285	307
E7MNX8	39	669
O25278	223	223
Q5ZS44	388	397
C6BWI8	4	806
Q9HR75	100	108
O53934	1228	2229
L8GV39	9	117
Q4J7V8	32	127
Q9L6W3	180	212
O03978	179	668
B6IAY2	470	773
A2SPQ6	11	481
Q47WA7	26	605
K5RXM5	134	134
Q01076	619	672
A0RKJ6	251	251
Q8NRL9	97	661
Q02PM3	331	340
E8R692	41	1196
Q3SLU2	303	477
Q9AET8	751	790
Q72TA0	232	234
U5UP25	495	495
F7P6L2	137	137
C7GYR9	13	189
I2K324	72	206
Q855S6	64	212
B8K3G3	55	147
Q03BM3	303	746
O24303	105	151
D4L5L5	26	270
Q12150	770	774
P48613	266	291
Q9FGS5	81	108
O06924	836	994
P96948	170	246
Q9HBJ8	191	193
Q39ZV2	12	304
B3MQ48	39	649
P10174	47	137
B0K2P3	80	137
P35206	36	202
Q64QZ2	79	107
Q0PQX8	7	917
G8I4E3	3	107
C1CWI4	13	367
Q2IGR0	46	610
O06269	163	199
M2X828	4	340
Q5HGV2	408	1641
Q6LL41	8	376
Q4ZD59	4	158
D2QX57	5	382
F6YNZ8	5	423
B3EWF3	17	161
O30384	43	345
D5T0T5	21	433
Q9S4A5	234	263
A9AQJ0	169	2008
ZP_02735776	26	461
I3ZGF0	27	197
Q0PAN9	100	891
P51727	8	121
Q8NI32	122	140
P19061	65	197
Q3B627	21	178
M7XZL8	15	270
Q8IB78	34	609
I6XGG0	17	2354
A6DS17	19	1067
Q9UHB9	616	613
B1ZTF4	107	604
J0DPD5	25	158
C4FBP7	33	225
K0IV12	22	320
D5CMQ7	156	260
A7N5S9	1022	1025
A1EBT4	54	266
I3PH10	18	290
B5JKM4	47	820
B5Y0L3	517	7143
A2ETW9	23	20091
O07515	250	400
Q8TSY5	34	261
Q96A59	111	144
P83387	32	545
E1QKF2	23	1452
K9TJX8	447	531
Q8TZK2	50	707
F2N733	236	650
Q4PEM6	31	359
O05123	88	985
F9Z6A9	631	2865
Q082R8	115	4122
Q0AG33	32	651
O07422	460	2452
Q4K6F5	189	871
Q8EYE1	225	1437
Q5L1P5	63	762
Q72SC6	236	3464
B9XM37	41	1884
P58808	92	105
Q9BPF4	94	117
B7PSG2	57	487
P40477	83	493
D3E1Y5	78	967
D1C4T4	36	3633
Q8A335	60	546
E6RW96	53	110
Q5WSP6	45	33977
F8KVN7	46	18027
Q404H3	217	228
Q3ZTX8	216	223
D2A344	95	2040
Q8J0D3	114	354
Q9JMS5	65	6536
P25712	109	124
A1TMX7	61	367
G4CSS9	337	12104
A3MW01	79	49262
P43436	727	1564
Q57347	132	788
Q93NW4	701	4907
B1VVI2	585	3757
A8MA30	544	9114
E9QIV8	123	1113
P81995	112	675
Q18071	146	1417
Q24LG4	107	331
Q8EG33	210	665
A4JX19	101	460
Q96XI6	108	457
Q09666	975	1866
C1DWZ6	151	298
Q9R803	403	713
Q5EPB3	952	1047
P37249	220	5422
P35837	376	2699
P55712	1617	2465
A6YCJ2	669	781
Q9S583	107	107
C3D6C0	183	202
Q56101	397	2341
C4K561	186	4193
A1F9V7	219	219
L8H2D6	232	535
Q9ZST8	231	353
B7V2E7	373	2497
Q4QJR3	230	6230
Q8F285	758	2241
Q12324	585	3780
Q99ZC7	693	1145
P76474	1751	5104
A2RKV5	1149	1154
Q8ZP79	351	354
P32014	1015	8140
A5DTV2	438	9828
Q0P853	366	368
I7M0U0	381	12169
P25927	2735	3300
P42501	1068	10923
Q97RS2	788	9440
D0SAV4	1223	2403
F6IN47	323	10589
Q6MB93	915	1047
F0ER46	369	18155
B2VHA2	582	840
Q9ZPR4	1454	3462
G7ZUA6	811	1802
T0RLN6	783	1149
E0XYL8	680	39703
Q96SL1	840	19426
Q2NDZ7	566	9346
F7PTN4	734	4187
Q8VM88	1237	25858
Q941R4	1353	8357
Q10419	1343	83389
E6YJ42	725	826
Q9NZQ8	2249	4835
G2JS02	1182	2984
R1EDF9	1501	2402
O54193	1523	14852
P25733	1780	2321
P69425	4152	7089
B2IRN2	1534	69168
Q99WU3	3399	7166
P00096	2154	4450
P15747	1547	13288
Q8UWY2	5284	5384
P42628	9278	11152
G3XCT7	8919	11402
P32672	14988	14907
Q8L124	16415	77374
